# Supplementary material for: Model design for nonparametric phylodynamic inference and applications to pathogen surveillance
Source: Virus Evol. 2023 May 5;9(1):vead028. doi: 10.1093/ve/vead028 (PMC10205094; doi:10.1093/ve/vead028)
Supplement: vead028_Supp [file vead028_supp.zip]

Archive with 1 entries (1 files):
- suppl_data/supmat.pdf
